# Supplementary material for: Extracellular histones, a new class of inhibitory molecules of CNS axonal regeneration
Source: Brain Commun. 2021 Nov 13;3(4):fcab271. doi: 10.1093/braincomms/fcab271 (PMC8728726; doi:10.1093/braincomms/fcab271)
Supplement: fcab271_Supplementary_Data [file fcab271_Supplementary_Data.zip]

Archive with 2 entries (2 files):
- LegendsSupplementaryFinal.docx
- Supplementary_Material.pdf
